# Supplementary material for: Time-discrete SIR model for COVID-19 in Fiji
Source: Epidemiol Infect. 2022 Apr 7;150:e75. doi: 10.1017/S0950268822000590 (PMC9043634; doi:10.1017/S0950268822000590)
Supplement: Supplementary file 1 [file S0950268822000590sup001.zip]

Archive with 17 entries (15 files):
- S0950268822000590sup001/E&ISubmission_23_03_22/
- S0950268822000590sup001/E&ISubmission_23_03_22/Figure1.eps
- S0950268822000590sup001/E&ISubmission_23_03_22/Figure2.eps
- S0950268822000590sup001/E&ISubmission_23_03_22/Figure3a.eps
- S0950268822000590sup001/E&ISubmission_23_03_22/Figure3b.eps
- S0950268822000590sup001/E&ISubmission_23_03_22/Figure4a.eps
- S0950268822000590sup001/E&ISubmission_23_03_22/Figure4b.eps
- S0950268822000590sup001/E&ISubmission_23_03_22/Figure5a.eps
- S0950268822000590sup001/E&ISubmission_23_03_22/Figure5b.eps
- S0950268822000590sup001/E&ISubmission_23_03_22/Figure6.eps
- S0950268822000590sup001/E&ISubmission_23_03_22/Figure7a.eps
- S0950268822000590sup001/E&ISubmission_23_03_22/Figure7b.eps
- S0950268822000590sup001/E&ISubmission_23_03_22/Figure8a.eps
- S0950268822000590sup001/E&ISubmission_23_03_22/Figure8b.eps
- S0950268822000590sup001/E&ISubmission_23_03_22/Figure9.eps
- S0950268822000590sup001/E&ISubmission_23_03_22/Revised_Manuscript.tex
- S0950268822000590sup001/
